# Supplementary material for: Understanding security challenges in the software supply chain through causal relationships
Source: PLoS One. 2026 Mar 5;21(3):e0344098. doi: 10.1371/journal.pone.0344098 (PMC12962526; doi:10.1371/journal.pone.0344098)
Supplement: S1 File — (XLSX) [file pone.0344098.s001.xlsx]

## Sheet: SSCM-RELATİON
matris boyutu n=	10
	A												S	D
		C1	C2	C3	C4	C5	C6	C7	C8	C9	C10	SUM	0.04		C1	C2	C3	C4	C5	C6	C7	C8	C9	C10
	C1	0	1	3.2	2.8	1.2	2.4	3.6	2.3	1.4	0.7	18.6		C1	0	0.04	0.128	0.112	0.048	0.096	0.144	0.092	0.056	0.028
	C2	0	0	2.2	3	1.7	4	1.6	1	2.2	1.8	17.5		C2	0	0	0.088	0.12	0.068	0.16	0.064	0.04	0.088	0.072
	C3	1	0	0	2	0	3.4	2.9	2.5	3.3	2.6	17.7		C3	0.04	0	0	0.08	0	0.136	0.116	0.1	0.132	0.104
	C4	1.3	1.7	2.3	0	1.3	3.2	3	2.8	3.1	4	22.7		C4	0.052	0.068	0.092	0	0.052	0.128	0.12	0.112	0.124	0.16
	C5	2	1	2.1	2.7	0	2.7	1	1	3	1.8	17.3		C5	0.08	0.04	0.084	0.108	0	0.108	0.04	0.04	0.12	0.072
	C6	1.5	1.2	2.5	3.6	1.4	0	3.1	2	4	4	23.3		C6	0.06	0.048	0.1	0.144	0.056	0	0.124	0.08	0.16	0.16
	C7	2.4	0	3	3.2	1	2.8	0	1	1	2	16.4		C7	0.096	0	0.12	0.128	0.04	0.112	0	0.04	0.04	0.08
	C8	1.7	1	2.4	4	0	4	3	0	3.4	4	23.5		C8	0.068	0.04	0.096	0.16	0	0.16	0.12	0	0.136	0.16
	C9	2.7	1	1.3	3.4	1	3	2.5	1.7	0	3	19.6		C9	0.108	0.04	0.052	0.136	0.04	0.12	0.1	0.068	0	0.12
	C10	2	2.7	2.6	3.4	2	3.3	2.8	2.7	3.5	0	25		C10	0.08	0.108	0.104	0.136	0.08	0.132	0.112	0.108	0.14	0
											MAX	25
	I													[I-D]
		C1	C2	C3	C4	C5	C6	C7	C8	C9	C10				C1	C2	C3	C4	C5	C6	C7	C8	C9	C10
	C1	1	0	0	0	0	0	0	0	0	0			C1	1	-0.04	-0.128	-0.112	-0.048	-0.096	-0.144	-0.092	-0.056	-0.028
	C2	0	1	0	0	0	0	0	0	0	0			C2	0	1	-0.088	-0.12	-0.068	-0.16	-0.064	-0.04	-0.088	-0.072
	C3	0	0	1	0	0	0	0	0	0	0			C3	-0.04	0	1	-0.08	0	-0.136	-0.116	-0.1	-0.132	-0.104
	C4	0	0	0	1	0	0	0	0	0	0			C4	-0.052	-0.068	-0.092	1	-0.052	-0.128	-0.12	-0.112	-0.124	-0.16
	C5	0	0	0	0	1	0	0	0	0	0			C5	-0.08	-0.04	-0.084	-0.108	1	-0.108	-0.04	-0.04	-0.12	-0.072
	C6	0	0	0	0	0	1	0	0	0	0			C6	-0.06	-0.048	-0.1	-0.144	-0.056	1	-0.124	-0.08	-0.16	-0.16
	C7	0	0	0	0	0	0	1	0	0	0			C7	-0.096	0	-0.12	-0.128	-0.04	-0.112	1	-0.04	-0.04	-0.08
	C8	0	0	0	0	0	0	0	1	0	0			C8	-0.068	-0.04	-0.096	-0.16	0	-0.16	-0.12	1	-0.136	-0.16
	C9	0	0	0	0	0	0	0	0	1	0			C9	-0.108	-0.04	-0.052	-0.136	-0.04	-0.12	-0.1	-0.068	1	-0.12
	C10	0	0	0	0	0	0	0	0	0	1			C10	-0.08	-0.108	-0.104	-0.136	-0.08	-0.132	-0.112	-0.108	-0.14	1
	[I-D]TERSİ													T=D*[I-D]TERSİ	etkileyen/neden	etkileyen/neden	etkilenen/sonuç	etkilenen/sonuç	etkileyen/neden	etkilenen/sonuç	etkilenen/sonuç	etkileyen/neden	etkilenen/sonuç	etkilenen/sonuç
		C1	C2	C3	C4	C5	C6	C7	C8	C9	C10				C1	C2	C3	C4	C5	C6	C7	C8	C9	C10	r
	C1	1.26764	0.209751	0.483467	0.570531	0.214047	0.559874	0.54551	0.394873	0.479408	0.461502		etkileyen/neden	C1	0.267639	0.209751	0.483467	0.570531	0.214047	0.559874	0.54551	0.394873	0.479408	0.461502	4.1866
	C2	0.263143	1.17437	0.43472	0.566525	0.233751	0.602027	0.462087	0.341627	0.504059	0.493046		etkileyen/neden	C2	0.263143	0.174373	0.43472	0.566525	0.233751	0.602027	0.462087	0.341627	0.504059	0.493046	4.07536
	C3	0.31204	0.18062	1.36556	0.548433	0.174322	0.592716	0.523893	0.40386	0.547621	0.531138		etkilenen/sonuç	C3	0.31204	0.18062	0.365558	0.548433	0.174322	0.592716	0.523893	0.40386	0.547621	0.531138	4.1802
	C4	0.384369	0.286217	0.538649	1.58799	0.264824	0.702542	0.623368	0.487372	0.645075	0.6782		etkilenen/sonuç	C4	0.384369	0.286217	0.538649	0.58799	0.264824	0.702542	0.623368	0.487372	0.645075	0.6782	5.19861
	C5	0.330473	0.209093	0.424913	0.546018	1.16554	0.54685	0.436069	0.337127	0.518316	0.4783		etkileyen/neden	C5	0.330473	0.209093	0.424913	0.546018	0.165537	0.54685	0.436069	0.337127	0.518316	0.4783	3.9927
	C6	0.399419	0.273273	0.553148	0.724521	0.27279	1.59869	0.63693	0.46917	0.683368	0.687767		etkilenen/sonuç	C6	0.399419	0.273273	0.553148	0.724521	0.27279	0.598689	0.63693	0.46917	0.683368	0.687767	5.29907
	C7	0.332882	0.16451	0.445253	0.542381	0.195235	0.530637	1.38395	0.328128	0.433035	0.468392		etkilenen/sonuç	C7	0.332882	0.16451	0.445253	0.542381	0.195235	0.530637	0.383946	0.328128	0.433035	0.468392	3.8244
	C8	0.413947	0.273283	0.563726	0.755322	0.22989	0.75501	0.652187	1.40831	0.680322	0.707243		etkileyen/neden	C8	0.413947	0.273283	0.563726	0.755322	0.22989	0.75501	0.652187	0.408311	0.680322	0.707243	5.43924
	C9	0.390156	0.23432	0.449899	0.63316	0.228596	0.618963	0.544448	0.403275	1.46398	0.575141		etkilenen/sonuç	C9	0.390156	0.23432	0.449899	0.63316	0.228596	0.618963	0.544448	0.403275	0.463976	0.575141	4.54194
	C10	0.430329	0.334866	0.581646	0.750113	0.304463	0.749399	0.65343	0.510977	0.696075	1.57605		etkilenen/sonuç	C10	0.430329	0.334866	0.581646	0.750113	0.304463	0.749399	0.65343	0.510977	0.696075	0.576054	5.58735
														c	3.5244	2.34031	4.84098	6.22499	2.28345	6.25671	5.46187	4.08472	5.65126	5.65678
		r	c	r+c	r-c
etkileyen/neden	C1	4.1866	3.5244	7.711	0.662206								T matrisi elemanlarının toplamı		46.3255
etkileyen/neden	C2	4.07536	2.34031	6.41566	1.73505									nxn	100			Eşik üstü değerler
etkilenen/sonuç	C3	4.1802	4.84098	9.02118	-0.660777								Eşik değer	F	0.463255			Baskın faktörler
etkilenen/sonuç	C4	5.19861	6.22499	11.4236	-1.02639
etkileyen/neden	C5	3.9927	2.28345	6.27615	1.70924
etkilenen/sonuç	C6	5.29907	6.25671	11.5558	-0.957633
etkilenen/sonuç	C7	3.8244	5.46187	9.28627	-1.63747
etkileyen/neden	C8	5.43924	4.08472	9.52396	1.35452
etkilenen/sonuç	C9	4.54194	5.65126	10.1932	-1.10932
etkilenen/sonuç	C10	5.58735	5.65678	11.2441	-0.0694301
				r+c	r-c
			C1	7.711	0.662206
			C2	6.41566	1.73505
			C3	9.02118	-0.660777
			C4	11.4236	-1.02639
			C5	6.27615	1.70924
			C6	11.5558	-0.957633
			C7	9.28627	-1.63747
			C8	9.52396	1.35452
			C9	10.1932	-1.10932
			C10	11.2441	-0.0694301
